# Supplementary material for: The circadian rhythm key gene ARNTL2: a novel prognostic biomarker for immunosuppressive tumor microenvironment identification and immunotherapy outcome prediction in human cancers
Source: Front Immunol. 2023 May 19;14:1115809. doi: 10.3389/fimmu.2023.1115809 (PMC10237319; doi:10.3389/fimmu.2023.1115809)
Supplement: Supplementary Table 1 — The correlation between gene expression and the sensitivity of GDSC drugs. [file DataSheet_1.csv]

Supplementary Table 1: The correlation between gene expression and the sensitivity of GDSC drugs
type	correlation	pvalue	label
Vinblastine	0.091462062	0.012390112	positive
Cytarabine	0.127631851	0.000462635	positive
Vorinostat	0.209141923	6.58E-09	positive
Nilotinib	0.201389408	2.43E-08	positive
Olaparib	0.103052954	0.004509718	positive
Nutlin-3a (-)	0.250630246	1.77E-12	positive
Mirin	0.150312997	4.78E-05	positive
PD173074	0.159832713	1.02E-05	positive
MK-2206	0.203343449	1.33E-08	positive
Palbociclib	0.166027927	3.84E-06	positive
Crizotinib	0.106430897	0.003916787	positive
Rapamycin	0.093634282	0.01071447	positive
Sorafenib	0.211758121	4.31E-09	positive
Irinotecan	0.070424265	0.046727833	positive
Oxaliplatin	0.117451218	4.28E-06	positive
GSK1904529A	0.125778054	0.000368497	positive
PRIMA-1MET	0.212887654	6.92E-09	positive
Niraparib	0.202096868	3.96E-08	positive
Dinaciclib	0.115602846	0.001822129	positive
SB505124	0.311330698	0.037365409	positive
Tamoxifen	0.117841715	0.001196983	positive
Fulvestrant	0.121726289	2.51E-06	positive
EPZ004777	0.165310895	2.67E-06	positive
YK-4-279	0.079687027	0.029206354	positive
Daporinad	0.157214166	0.002114166	positive
BMS-345541	0.126651366	0.000625186	positive
AZ960	0.081911804	0.027637801	positive
Talazoparib	0.081867963	0.025446227	positive
Dabrafenib	0.135404626	0.000194065	positive
AZD5438	0.101683037	0.006103352	positive
IAP_5620	0.110310029	0.002977755	positive
AZD2014	0.08967057	0.015656517	positive
AZD1208	0.194731621	1.26E-07	positive
Ruxolitinib	0.102070549	0.005910932	positive
Linsitinib	0.196560823	2.07E-08	positive
Epirubicin	0.140648822	0.000112443	positive
Cyclophosphamide	0.132855075	0.000268832	positive
Uprosertib	0.191483792	1.22E-13	positive
Alpelisib	0.0897039	0.011086764	positive
EPZ5676	0.139613709	7.59E-05	positive
IWP-2	0.156277638	2.37E-05	positive
Leflunomide	0.144054318	9.82E-05	positive
Entinostat	0.200435071	4.52E-08	positive
OSI-027	0.179846875	0.003488975	positive
LGK974	0.140145055	6.97E-05	positive
VE-822	0.101498328	0.006197036	positive
WZ4003	0.164199396	8.71E-06	positive
CZC24832	0.138462033	0.000182281	positive
AZD5582	0.143867139	0.00011451	positive
GSK2606414	0.100724144	0.006871415	positive
PFI3	0.119893596	0.001209737	positive
PCI-34051	0.186114354	4.41E-07	positive
Wnt-C59	0.14531338	8.51E-05	positive
I-BET-762	0.099762222	0.007182674	positive
RVX-208	0.115554163	0.001830317	positive
OTX015	0.090369641	0.014861185	positive
GSK343	0.122245339	0.000972879	positive
ML323	0.165634825	7.25E-06	positive
PRT062607	0.138623065	0.000179118	positive
AGI-6780	0.148585265	5.85E-05	positive
Picolinici-acid	0.128084536	0.000541237	positive
AZD5153	0.131260862	0.000394777	positive
CDK9_5576	0.112878549	0.002335819	positive
CDK9_5038	0.165358124	7.62E-06	positive
Eg5_9814	0.170831985	3.91E-06	positive
IRAK4_4710	0.091717011	0.013427954	positive
JAK1_8709	0.181508959	8.52E-07	positive
AZD5991	0.243828897	3.12E-11	positive
PAK_5339	0.126875926	0.000616632	positive
TAF1_5496	0.149798954	5.14E-05	positive
ULK1_4989	0.081922548	0.027509757	positive
IGF1R_3801	0.105634225	0.004408476	positive
JAK_8517	0.094446844	0.01089275	positive
AZD4547	0.164674138	5.56E-06	positive
Zoledronate	0.16779206	5.48E-06	positive
Carmustine	0.193260043	1.54E-07	positive
Teniposide	0.079260742	0.032735505	positive
Mitoxantrone	0.117086995	0.00157619	positive
Fludarabine	0.134221571	0.000287056	positive
Nelarabine	0.151052967	4.43E-05	positive
Vincristine	0.12375101	0.000875921	positive
Podophyllotoxin bromide	0.117306263	0.001544251	positive
Gallibiscoquinazole	0.15695483	2.16E-05	positive
Elephantin	0.217446542	3.22E-09	positive
Sinularin	0.122144817	0.000974449	positive
Sabutoclax	0.247631724	1.41E-11	positive
LY2109761	0.120239526	0.001170466	positive
OF-1	0.122590783	0.00093318	positive
MN-64	0.105390383	0.004473226	positive
KRAS (G12C) Inhibitor-12	0.107572017	0.003709163	positive
Ulixertinib	0.071935311	0.005391289	positive
Venetoclax	0.165838818	4.76E-06	positive
ABT737	0.078942875	0.030864579	positive
Afuresertib	0.146440786	5.82E-05	positive
AGI-5198	0.148571257	4.47E-05	positive
AZD5363	0.104620522	0.004152644	positive
Cediranib	0.136173836	0.000185499	positive
Ipatasertib	0.129975797	0.000361977	positive
GDC0810	0.088280874	0.015660038	positive
GSK2578215A	0.16243282	7.91E-06	positive
I-BRD9	0.190590777	1.48E-07	positive
MIRA-1	0.189688738	1.73E-07	positive
NVP-ADW742	0.176601187	1.15E-06	positive
P22077	0.112607441	0.002025279	positive
MIM1	0.0934291	0.010519072	positive
Foretinib	0.122712899	0.000776617	positive
BIBR-1532	0.149752263	4.02E-05	positive
Pyridostatin	0.134252714	0.000233392	positive
AMG-319	0.138369197	0.000153037	positive
MK-8776	0.119440802	0.001081101	positive
LJI308	0.120123617	0.001035475	positive
AZ6102	0.133150456	0.000273141	positive
VE821	0.094714663	0.009888433	positive
AT13148	0.094179473	0.010264166	positive
KU-55933	-0.30026053	0.038121626	negtive
Staurosporine	-0.10512113	0.003517811	negtive
ZM447439	-0.305157262	0.037000732	negtive
Dasatinib	-0.262483078	2.15E-13	negtive
BI-2536	-0.307157958	0.045119106	negtive
Tozasertib	-0.348892749	0.015082426	negtive
Sapitinib	-0.090585329	0.010365088	negtive
